# Supplementary material for: Pathogenicity and Transmissibility of Goose-Origin H5N6 Avian Influenza Virus Clade 2.3.4.4h in Mammals
Source: Viruses. 2022 Nov 5;14(11):2454. doi: 10.3390/v14112454 (PMC9699601; doi:10.3390/v14112454)
Supplement: Supplementary file 1 [file viruses-14-02454-s001.zip]

Archive with 1 entries (1 files):
- viruses-2004760-supplementary.pdf
